# Supplementary material for: Mutations in MITF and PAX3 Cause “Splashed White” and Other White Spotting Phenotypes in Horses
Source: PLoS Genet. 2012 Apr 12;8(4):e1002653. doi: 10.1371/journal.pgen.1002653 (PMC3325211; doi:10.1371/journal.pgen.1002653)
Supplement: Table S1 — Polymorphisms and genotypes. (XLS) [file pgen.1002653.s006.xls]

## Sheet: Genotypen PAX3,MITF,KIT
Table S1. Polymorphisms and genotypes
				cases:	AP: American Painthorse, double registrations with QH			controls:	AS: American Standardbred
					QH: Quarter Horse				CR: various European Warmbloods
					OL: Oldenburger				FM: Franche Montagne
known functional variants					TB: Thoroughbred				HF: Haflinger
new functional variants					TR: Trakehner				IS: Icelandic Horse		SW: Splashed white phenotype
					HN: Hanoveraner				NO: Noriker		OW: other white spotted phenotype involving head depigmentation (e.g. extended splashed, overo)
					IS: Icelandic Horses
					MH: Miniature Horse
					SP: Shetland Pony
											QH150/AP024	QH151/AP025	QH152/AP026	QH153/AP018	QH154/AP019	QH155/AP020	QH156/AP021	QH157/AP022	QH158/AP023	QH159/AP027	QH160/AP028	QH161/AP029	QH162/AP030	QH163/AP031	QH164/AP032	QH165	QH166	QH167	QH168	QH169	QH170	QH171	QH172	QH173	QH174	QH175	QH176	QH177	QH178	QH179	QH180	QH181	TB016	TB017	TB018	TB038	TB039	TB040	TB041
Chromosome	Position (build 2.1)	Gene	Reference allele	Mutant allele	Position in gene	cDNA NM_001081837.1	Protein		Breed	Comment	OW	SW	SW	OW	OW	OW	OW	OW	OW	OW	OW	OW	OW	OW	OW	white	OW	solid (roan)	solid	solid	solid (roan)	SW	SW	SW	SW	OW	SW	SW	SW	OW	SW	SW	white	white	white	SW	SW	SW	SW
17	50624658	EDNRB	GA	CT	exon 2	c.353-354TC>AG	c.I118K		AP,QH	frame overo mutation	GA/GA	GA/GA	GA/GA	GA/CT	GA/GA	GA/GA	GA/CT	GA/GA	GA/GA	GA/CT	GA/GA	GA/GA	GA/CT	GA/GA	GA/GA	GA/GA	GA/GA	GA/GA	GA/GA	GA/GA	GA/GA	GA/GA	GA/GA	GA/GA	GA/GA	GA/GA	GA/GA	GA/GA	GA/GA	GA/CT	GA/GA	GA/CT	GA/GA	GA/GA	GA/GA	GA/GA	GA/GA	GA/GA	GA/GA
Chromosome	Position (build 2.1)	Gene	Reference allele	Mutant allele	Position in gene	cDNA XM_001495160.1	Protein		Breed	Comment
6	11431222	PAX3	C	T	exon 1	c.54G>A	silent		QH		CC	CC	CC	CC	CC	CC	CC	CC	CC	CC	CC	CC	CC	CC	CC	CC	CC	CC	CC	CC	CC	CC	CC	CT	CC	CC	CC	CC	CC	CT	CC	CC	CC	CC	CC	CC	CC	CC	CC
6	11429758	PAX3	C	T	exon 2	c.204G>A	silent		SF,NO,HF,AV,WB		CC	CC	CC	CC	CC	CC	CC	CC	CC	CC	CC	CC	CC	CC	CC	CC	CC	CC	CC	CC	CC	CC	CC	CC	CC	CC	CC	CC	CC	CC	CC	CC	CC	CC	CC	CC	CC	CC	CC
6	11429755	PAX3	C	T	exon 2	c.207G>A	silent		SF,QH134		CC	CC	CC	CC	CC	CC	CC	CC	CC	CC	CC	CC	CC	CC	CC	CT	CT	CC	CC	CT	CC	CC	CC	CC	CC	CC	CC	CC	CC	CC	CC	CC	CC	CC	CC	CC	CC	CC	CC
6	11429753	PAX3	C	T	exon 2	c.209G>A	p.C70Y		QH	only in descendants of QH095, no homozygous mutant horse	CC	CC	CC	CC	CC	CC	CC	CC	CC	CC	CC	CC	CC	CC	CC	CC	CC	CC	CC	CC	CC	CC	CC	CC	CC	CC	CC	CC	CC	CC	CC	CC	CC	CC	CC	CC	CC	CC	CC
6	11359873	PAX3	C	A	exon 6	c.873G>T	silent		QH,TB,AP		CT	CT	CT	CC	CC	CC	CC	CC	CC	CC	CC	CC	CC	CC	CC	CC	CC	CT	CC	CC	CT	CC	CC	CC	CC	CC	CC	CT	CT	CC	CT	CT	CC	CC	CT	CT	CT	CT	CC
6	11340284	PAX3	(CA)14	(CA)15	intron 10				TB,QH		CA(14)	CA(14)	CA(14)	CA(14)	CA(14)	CA(14)	CA(14)	CA(14)	CA(14)	CA(14)	CA(14)	CA(14)	CA(14)	CA(14)	CA(14)	CA(15)	CA(15)	CA(15)	CA(14)	CA(14)	CA(14)	CA(14)	CA(14)	CA(14)	CA(14)	CA(14)	CA(14)	CA(14)	CA(14)	CA(14)	CA(14)	CA(15)	CA(14)	CA(14)	CA(15)	CA(15)	CA(14)	CA(14)	CA(14)
6	11340269	PAX3	-	ACACGG	intron 10				TB,AP,OL		0	0	0	ins/ins	del/del	del/del	0	del/del	ins/ins	ins/ins	0	ins/ins	ins/ins	ins/ins	0	0	0	0	del/del	0	0	0	del/del	0	ins/ins	del/del	ins/ins	0	0	0	0	0	del/del	0	0	0	0	0	ins/ins
Chromosome	Position (build 2.1)	Gene	Reference allele	Mutant allele	Position in gene	cDNA NM_001163874.1	Protein		Breed	Comment
16	20274923	MITF	C	A	promoter exon 1C				HN		CC	CC	CC	CC	CC	CC	CC	CC	CC	CC	CC	CC	CC	CC	CC	CC	CC	CC	CC	CC	CC	CC	CC	CC	CC	CC	CC	CC	CC	CC	CC	CC	CC	CC	CC	CC	CC	CC	CC
16	20274619	MITF	A	G	intron 1C				QH,HN		GG	AG	AA	GG	AG	AG	AG	GG	AA	AA	AG	AG	AA	AG	GG	AA	AA	AA	AA	AA	AA	AA	AA	AA	AA	AA	AA	AA	AG	AG	AG	AG	AA	AA	AA	AA	AA	AA	AA
16	20182188	MITF	C	T	intron 1C				AP,QH,TB,OL,HN		CC	CT	CC	CC	CC	CC	CC	CC	CC	CC	CC	CC	CC	CC	CC	CT	CT	CT	TT	CT	CC	0	CC	CC	CC	CC	CC	CC	CC	CC	CC	CC	CT	CT	CT	CC	CC	CC	CT
16	20182158	MITF	C	G	intron 1C				AP,QH,TB,OL,TR		CC	CC	CG	CC	CC	CC	CC	CC	CC	CG	CC	CC	CG	CC	CC	CC	CC	CC	CC	CC	CC	0	CC	CC	CC	CC	CG	CC	CG	CG	CG	CG	CC	CG	CG	GG	CG	GG	CG
16	20182138	MITF	A	G	intron 1C				QH,TB,OL,AP		GG	GG	GA	GG	GG	GG	GG	GG	GG	GA	GG	GG	GA	GG	GG	GG	GG	GG	GG	GG	GG	0	GG	GG	GG	GG	GA	GG	GA	GA	GA	GA	GG	GA	GA	AA	GA	AA	GA
16	20181748	MITF	ATT	TTC	intron 1H				QH,TB,OL		ATT/ATT	ATT/TTC	ATT/ATT	ATT/ATT	ATT/ATT	ATT/ATT	ATT/ATT	ATT/ATT	ATT/ATT	ATT/ATT	ATT/ATT	ATT/ATT	ATT/ATT	ATT/ATT	ATT/ATT	ATT/TTC	ATT/TTC	ATT/TTC	ATT/ATT	ATT/TTC	ATT/ATT	0	ATT/ATT	ATT/ATT	ATT/ATT	ATT/ATT	ATT/ATT	ATT/ATT	ATT/ATT	ATT/TTC	ATT/ATT	ATT/ATT	ATT/TTC	ATT/TTC	ATT/TTC	ATT/ATT	ATT/ATT	ATT/ATT	ATT/TTC
16	20170325	MITF	C	T	intron 1H				AP,QH,TB,TR,OL		CC	CC	CT	CC	CC	CC	CC	CC	CC	CT	CC	CC	CT	CC	CC	CC	CC	CC	CC	CC	CC	0	CC	CC	CC	CC	CT	CC	CT	CT	CT	CT	CC	CT	CT	TT	CT	TT	CT
16	20117686	MITF	C	T	core promotor exon 1M				KS,HF,LW,NFP,NO,QH,TR		CC	CC	CC	CC	CC	CC	CT	CC	CC	CC	CC	CC	CC	CC	CC	CC	CC	CC	CC	CC	CT	CC	CC	CT	CC	CC	CC	CC	CC	CC	CC	CC	CC	CC	CC	CC	CC	CC	CC
16	20117371	MITF	T	C	core promotor exon 1M				NO012, OL003		TT	TT	TT	TT	TT	TT	TT	TT	TT	TT	TT	TT	TT	TT	TT	TT	TT	TT	TT	TT	TT	TT	TT	TT	TT	TT	TT	TT	TT	TT	TT	TT	TT	TT	TT	TT	TT	TT	TT
16	20117302	MITF	T	ATAATAACCTA	core promotor exon 1M				QH,TR	most common splashed white variant	ins/ins	ins/T	TT	ins/ins	ins/ins	ins/ins	ins/T	ins/ins	ins/ins	TT	ins/ins	ins/ins	ins/T	ins/ins	ins/ins	TT	TT	TT	TT	TT	TT	ins/T	ins/T	ins/T	ins/T	ins/ins	ins/T	ins/T	ins/T	TT	ins/T	ins/T	TT	TT	TT	TT	TT	TT	TT
16	20117246	MITF	G	A	core promotor exon 1M				HF,KS,TB,NO,AP,LW,QH,FM,HN		GG	GG	GG	GG	GG	GG	GG	GG	GG	GG	GG	GG	GG	GG	GG	GG	GG	GG	GG	GG	GG	GG	GG	GG	GG	GG	GG	GG	GG	GG	GG	GG	GA	GG	GG	GG	GA	GG	GG
16	20116197	MITF	C	A	intron 1M				QH		CC	CC	CC	CC	CC	CC	CC	CC	CC	CC	CC	CC	CC	CC	CC	CC	CC	CC	CC	CC	CC	CC	CC	CC	CC	CC	CC	CC	CC	CC	CC	CC	CC	CC	CC	CC	CC	CC	CC
16	20114717	MITF	C	A	exon 3	c.645G>T	silent		QH		CC	CC	CC	CC	CC	CC	CC	CC	CC	CC	CC	CC	CC	CC	CC	CC	CC	CC	CC	CC	CC	CC	CC	CC	CC	CC	CC	CC	CC	CC	CC	CC	CC	CC	CC	CC	CC	CC	CC
16	20114628	MITF	G	C	intron 3				QH		GG	GG	GG	GG	GG	GG	GG	GG	GG	GG	GG	GG	GG	GG	GG	GG	0	GG	0	0	0	0	GG	GC	GC	GC	GG	GC	GG	GG	GG	GG	0	0	0	GG	GG	GG	GG
16	20114530	MITF	G	C	intron 3				AP,QH		CC	CC	CC	CC	CC	CC	CC	CC	CC	CC	CC	CC	CC	CC	CC	CC	0	CC	0	CC	CG	CG	CC	CC	CC	CC	CC	CC	CC	CG	CC	CC	0	0	0	CC	CC	CC	CC
16	20112645	MITF	G	T	intron 3				QH		GG	GG	GG	GG	GG	GG	GG	GG	GG	GG	GG	GG	GG	GG	GG	GG	GG	GG	GG	GG	GG	GG	GG	GG	GG	GG	GG	GG	GG	GG	GG	GG	GG	GG	GG	GG	GG	GG	GG
16	20105394	MITF	T	C	exon 5	c.793A>G	p.S265G		AP,AS,CR,CW,HF,IS,KS,LW,MH,NFP,NO,OL,QH,TB,SF,QH,FM	in many breeds, all 3 genotypes found (AA,GG,AG)	CC	TC	TC	CC	CC	CC	CC	CC	CC	CC	CC	CC	CC	CC	CC	TC	TC	TC	TT	TC	CC	TC	CC	CC	CC	CC	CC	CC	TC	TC	TC	TC	TC	TT	TT	TT	TC	TT	TT
16	20105348	MITF	CACAG	-	exon 5	c.837_841delGTGTC	p.C280Sfs*20		QH	only QH141 and QH143	wt/wt	wt/wt	wt/wt	wt/wt	wt/wt	wt/wt	wt/wt	wt/wt	wt/wt	wt/wt	wt/wt	wt/wt	wt/wt	wt/wt	wt/wt	wt/wt	wt/wt	wt/wt	wt/wt	wt/wt	wt/wt	wt/wt	wt/wt	wt/wt	wt/wt	wt/wt	wt/wt	wt/wt	wt/wt	wt/wt	wt/wt	wt/wt	wt/wt	wt/wt	wt/wt	wt/wt	wt/wt	wt/wt	wt/wt
16	20103473	MITF	G	A	intron 5				AP,QH,TR		GG	GG	GG	GG	GG	GG	GA	GG	GG	GG	GG	GG	GG	GG	GG	GG	GG	GG	GG	GG	GA	GG	GG	GA	GG	GG	GG	GG	GG	GG	GG	GG	GG	GG	GG	GG	GG	GG	GG
16	20103410	MITF	C	T	intron 5				AP,QH,TR		CC	CC	CC	CC	CC	CC	CT	CC	CC	CC	CC	CC	CC	CC	CC	CC	CC	CC	CC	CC	CT	CC	CC	CT	CC	CC	CC	CC	CC	CC	CC	CC	CC	CC	CC	CC	CC	CC	CC
16	20103347	MITF	T	C	intron 5				QH		CC	CC	TT	CC	CC	CC	TC	CC	CC	TT	CC	CC	TC	CC	CC	TT	TT	TT	TT	TT	TT	TT	TC	TC	TC	CC	TC	TC	TC	TT	TC	TC	TT	TT	TT	TT	TT	TT	TT
16	20103205	MITF	T	C	intron 5				QH179		TT	TT	TT	TT	TT	TT	TT	TT	TT	TT	TT	TT	TT	TT	TT	TT	TT	TT	TT	TT	TT	TT	TT	TT	TT	TT	TT	TT	TT	TC	TT	TT	TT	TT	TT	TT	TT	TT	TT
16	20103081	MITF	T	C	exon 6	c.929A>G	p.N310S		FM	macchiato, de novo mutation	TT	TT	TT	TT	TT	TT	TT	TT	TT	TT	TT	TT	TT	TT	TT	TT	TT	TT	TT	TT	TT	TT	TT	TT	TT	TT	TT	TT	TT	TT	TT	TT	TT	TT	TT	TT	TT	TT	TT
16	20097794	MITF	T	C	intron 7				AP		TT	TT	TT	TT	TT	TT	TT	TT	TT	TC	TT	TT	TC	TT	TT	TT	TT	TT	TT	TT	TT	TT	TT	TT	TT	TT	TT	TT	TT	TT	TT	TT	TT	TT	TT	TT	TT	TT	TT
16	20097782	MITF	T	A	intron 7				QH		AA	AA	TA	AA	AA	AA	AA	AA	AA	AA	AA	AA	AA	AA	AA	AA	AA	AA	AA	AA	AA	AA	AA	AA	AA	AA	AA	AA	AT	AT	AA	AA	AA	TA	TA	TT	TA	TT	TA
16	20097773	MITF	A	T	intron 7				QH		AA	AA	AA	AA	AA	AA	AA	AA	AA	AA	AA	AA	AA	AA	AA	AA	AA	AA	AA	AA	AA	AA	AA	AA	AA	AA	AA	AA	AA	AA	AT	AT	AA	AA	AA	AA	AA	AA	AA
16	20097742	MITF	(CTA)11	(CTA)12,13,14,15,16	intron 7				QH		CTA(11)/(11)	CTA(11)/(12)	CTA(11)/(13)	CTA(11)/(11)	CTA(11)/(13)	CTA(11)/(13)	CTA(11)/(16)	CTA(11)/(11)	CTA(13)/(13)	CTA(12)/(12)	CTA(11)/(13)	CTA(11)/(13)	CTA(12)/(13)	CTA(11)/(13)	CTA(11)/(11)	CTA(12)/(12)	CTA(12)/(12)	CTA(12)/(12)	CTA(12)/(12)	CTA(12)/(12)	CTA(12)/(15)	CTA(12)/(13)	CTA(13)/(14)	CTA(11)/(16)	CTA(11)/(14)	CTA(11)/(13)	CTA(13)/(13)	CTA(11)/(12)	CTA(11)/(11)	CTA(11)/(12)	CTA(11)/(11)	CTA(11)/(11)	CTA(12)/(13)	CTA(11)/(12)	CTA(11)/(12)	CTA(11)/(11)	CTA(11)/(13)	CTA(11)/(11)	CTA(11)/(12)
16	20094493	MITF	C	T	intron 8				QH		AA	GA	AA	AA	AA	AA	AA	AA	AA	AA	AA	AA	AA	AA	AA	GA	GA	GA	GG	GA	AA	GG	GA	AA	GA	AA	AA	AA	AA	GA	GA	GA	GG	GA	GA	AA	GA	AA	GA
16	20089342	MITF	C	G	exon 9	c.1460G>C	p.G487A		QH	mutant allele in solid QH128	CC	CC	CC	CC	CC	CC	CG	CC	CC	GG	CC	CC	CG	CC	CC	CG	CG	CG	CC	CG	GG	CC	CC	CG	CC	CC	CC	CG	CC	CG	CC	CC	CC	CC	CC	CC	CC	CC	CC
16	20089329	MITF	T	A	exon 9	c.1473A>T	silent		QH		AA	TA	TA	AA	AA	AA	AT	AA	AA	TT	AA	AA	TA	AA	AA	TT	TT	TT	TT	TT	TT	TT	AA	TA	AA	AA	AA	TA	TA	TT	AA	AA	TT	TT	TT	TT	TT	TT	TT
											QH150/AP024	QH151/AP025	QH152/AP026	QH153/AP018	QH154/AP019	QH155/AP020	QH156/AP021	QH157/AP022	QH158/AP023	QH159/AP027	QH160/AP028	QH161/AP029	QH162/AP030	QH163/AP031	QH164/AP032	QH165	QH166	QH167	QH168	QH169	QH170	QH171	QH172	QH173	QH174	QH175	QH176	QH177	QH178	QH179	QH180	QH181	TB016	TB017	TB018	TB038	TB039	TB040	TB041
Chromosome	Position (build 2.1)	Gene	Reference allele	Mutant allele	Position in gene	cDNA NM_001163866.1	Protein	EMBL acc. AM420315	Breed	Comment	OW	SW	SW	OW	OW	OW	OW	OW	OW	OW	OW	OW	OW	OW	OW	white	OW	solid (roan)	solid	solid	solid (roan)	SW	SW	SW	SW	OW	SW	SW	SW	OW	SW	SW	white	white	white	SW	SW	SW	SW
3	77809746	KIT	A	C	5'-flanking			g.91214	QH,AP,TR		AA	0	AC	AC	AC	AA	AA	AC	AC	AA	AC	AA	AA	AC	AA	AC	0	AC	0	0	0	0	AA	AA	AA	AA	AA	AA	AA	CC	AA	AA	AA	AA	0	AA	AA	AA	AA
3	77774141	KIT	A	C	exon 2	c.86T>G	p.V29G	g.127374	QH,AP		AA	AA	AA	AA	AA	AA	AA	AA	AA	AC	AA	AA	AC	AA	AA	AC	AC	AA	AC	AA	AA	AA	AA	AC	AA	AA	AA	AA	AA	AA	AA	AA	AA	AA	AA	AA	AA	AA	AA
3	77774107	KIT	A	C	exon 2	c.120T>G	p.H40Q	g.127408	QH	only in QH140 and QH145, potentially functional	AA	AA	AA	AA	AA	AA	AA	AA	AA	AA	AA	AA	AA	AA	AA	AA	AA	AA	AA	AA	AA	AA	AA	AA	AA	AA	AA	AA	AA	AA	AA	AA	AA	AA	AA	AA	AA	AA	AA
3	77771305	KIT	C	G	intron 2	c.338-1G>C	r.spl?	g.130210	white TB	W7	CC	CC	CC	CC	CC	CC	CC	CC	CC	CC	CC	CC	CC	CC	CC	CC	CC	CC	CC	CC	CC	CC	CC	CC	CC	CC	CC	CC	CC	CC	CC	CC	CC	CC	CC	CC	CC	CC	CC
3	77771005	KIT	G	T	intron 3			g.130510	QH		GG	GG	GG	GG	GG	GG	GG	GG	GG	GG	GG	GG	GG	GG	GG	GG	GT	GG	GG	GT	GG	GG	GG	GG	GG	GG	GG	GG	GG	GT	GG	GG	GG	GG	GG	GG	GG	GG	GG
3	77770902	KIT	G	A	intron 3			g.130613	AP,QH		GG	GG	GG	GG	GG	GG	GG	GG	GG	GA	GG	GG	GA	GG	GG	GA	GA	GG	GA	GG	GG	GG	GG	GA	GG	GG	GG	GG	GG	GG	GG	GG	GG	GG	GG	GG	GG	GG	GG
3	77769840	KIT	T	A	exon 4	c.706A>T	p.K236X	g.131675	white TB	W3	TT	TT	TT	TT	TT	TT	TT	TT	TT	TT	TT	TT	TT	TT	TT	TT	TT	TT	TT	TT	TT	TT	TT	TT	TT	TT	TT	TT	TT	TT	TT	TT	TT	TT	TT	TT	TT	TT	TT
3	77765059	KIT	C	T	exon 5	c.856G>A	p.G286R	g.136456	white TB	W6	CC	CC	CC	CC	CC	CC	CC	CC	CC	CC	CC	CC	CC	CC	CC	CC	CC	CC	CC	CC	CC	CC	CC	CC	CC	CC	CC	CC	CC	CC	CC	CC	CC	CC	CC	CC	CC	CC	CC
3	77764874	KIT	G	A	intron 5			g.136641	QH	only QH145	GG	GG	GG	GG	GG	GG	GG	GG	GG	GG	GG	GG	GG	GG	GG	GG	GG	GG	GG	GG	GG	GG	GG	GG	GG	GG	GG	GG	GG	GG	GG	GG	GG	GG	GG	GG	GG	GG	GG
3	77758240	KIT	GTTC	-	exon 7	c.1126_1129delGAAC	p.E376FfsX3	g.143284	white/spotted QH	W10	ins	ins	ins	ins	ins	ins	ins	ins	ins	ins	ins	ins	ins	ins	ins	ins	ins	ins	ins	ins	ins	ins	ins	ins	ins	ins	ins	ins	ins	ins	ins	ins	ins	ins	ins	ins	ins	ins	ins
3	77745287	KIT	C	T	intron 7			g.156237	QH		CC	CC	CC	CC	CC	CC	CC	CC	CC	CC	CC	CC	CC	CC	CC	CT	CT	CC	TT	CC	CC	CC	CC	CC	CC	CC	CC	CC	CC	CC	CC	CC	CC	CC	CC	CC	CC	CC	CC
3	77741665	KIT	A	G	exon 10	c.1597T>C	p.C533R	g.159859	AV	W15	AA	AA	AA	AA	AA	AA	AA	AA	AA	AA	AA	AA	AA	AA	AA	AA	AA	AA	AA	AA	AA	AA	AA	AA	AA	AA	AA	AA	AA	AA	AA	AA	AA	AA	AA	AA	AA	AA	AA
3	77741111	KIT	C	T	exon 12	c.1789G>A	p.G597R	g.160413	HS	W9	CC	CC	CC	CC	CC	CC	CC	CC	CC	CC	CC	CC	CC	CC	CC	CC	CC	CC	CC	CC	CC	CC	CC	CC	CC	CC	CC	CC	CC	CC	CC	CC	CC	CC	CC	CC	CC	CC	CC
3	77741094	KIT	G	A	exon 12	c.1805C>T	p.A602V	g.160430	CW	W4	GG	GG	GG	GG	GG	GG	GG	GG	GG	GG	GG	GG	GG	GG	GG	GG	GG	GG	GG	GG	GG	GG	GG	GG	GG	GG	GG	GG	GG	GG	GG	GG	GG	GG	GG	GG	GG	GG	GG
3	77741014	KIT	G	A	intron 12			g.160510	AP,QH,TR		GG	GG	GG	GA	GG	GG	GG	GA	GG	GA	GG	GG	GG	GG	GG	GG	GG	GG	GG	GG	GG	0	GG	GG	GG	GG	GG	GG	GG	GG	GA	GA	GG	GG	GG	GG	GG	GG	GG
3	77740942	KIT	G	A	exon 13		silent	g.160582	QH		GG	GG	GG	GG	GG	GG	GG	GG	GG	GG	GG	GG	GG	GG	GG	GG	GG	GG	GA	GG	GG	0	GG	GG	GG	GG	GG	GG	GG	GG	GG	GG	GG	GG	GG	GG	GG	GG	GG
3	77740854	KIT	C	T	exon 13	c.1961G>A	p.G654R	g.160670	white TB	W2	CC	CC	CC	CC	CC	CC	CC	CC	CC	CC	CC	CC	CC	CC	CC	CC	CC	CC	CC	CC	CC	CC	CC	CC	CC	CC	CC	CC	CC	CC	CC	CC	CC	CC	CC	CC	CC	CC	CC
3	77739730	KIT	A	C	intron 13			g.161794	QH		AA	AA	AA	AA	AA	AA	AA	AA	AA	AA	AA	AA	AA	AA	AA	AC	AC	AA	CC	AA	AA	AA	AA	AA	AA	AA	AA	AA	AA	AA	AA	AA	AA	AA	AA	AA	AA	AA	AA
3	77739579	KIT	T	A	exon 14	c.2001A>T	p.E667D	g.161946	JA	W17	TT	TT	TT	TT	TT	TT	TT	TT	TT	TT	TT	TT	TT	TT	TT	TT	TT	TT	TT	TT	TT	TT	TT	TT	TT	TT	TT	TT	TT	TT	TT	TT	TT	TT	TT	TT	TT	TT	TT
3	77739558	KIT	A	G	exon 14	c.2021T>C	p.L674P	g.161966	JA	W17	AA	AA	AA	AA	AA	AA	AA	AA	AA	AA	AA	AA	AA	AA	AA	AA	AA	AA	AA	AA	AA	AA	AA	AA	AA	AA	AA	AA	AA	AA	AA	AA	AA	AA	AA	AA	AA	AA	AA
3	77739534	KIT	T	C	exon 14	c.2045A>G	p.H682R	g.161990	AP,QH,TB,TR,		CC	TC	CC	CC	CC	TT	TT	CC	TC	CC	TC	TC	TC	CC	CC	CC	CC	CC	CC	CC	CC	CC	CC	CC	CC	TC	TC	TC	TC	CC	TC	TC	TT	TT	TT	TC	TT	TT	TT
3	77739479	KIT	C	T	exon 14	c.2100G>A	silent	g.162045	AP,QH		CC	CC	CC	CC	CT	CC	CC	CC	CT	CT	CC	CC	CT	CT	CC	CC	CC	CC	CC	CC	CC	CC	CC	CT	CC	CC	CC	CC	CC	CC	CC	CC	CC	CC	CC	CC	CC	CC	CC
3	77737256	KIT	G	C	exon 15	c.2151C>G	p.Y717X	g.164267	white FM	W1	GG	GG	GG	GG	GG	GG	GG	GG	GG	GG	GG	GG	GG	GG	GG	GG	GG	GG	GG	GG	GG	GG	GG	GG	GG	GG	GG	GG	GG	GG	GG	GG	GG	GG	GG	GG	GG	GG	GG
3	77737214	KIT	C	-	exon 15	c.2193delG	p.T732QfsX9	g.164309	TB	W5	CC	CC	CC	CC	CC	CC	CC	CC	CC	CC	CC	CC	CC	CC	CC	CC	CC	CC	CC	CC	CC	CC	CC	CC	CC	CC	CC	CC	CC	CC	CC	CC	CC	CC	CC	CC	CC	CC	CC
3	77737082	KIT	C	T	intron 15			g.164441	AP,QH		CC	CC	CT	CC	CC	CC	CC	CC	CC	CC	CT	CC	CC	CC	CC	CT	CC	CT	CC	CT	CT	TT	TT	CT	TT	CT	CC	CC	CC	CT	CC	CC	CC	CC	CC	CC	CC	CC	CC
3	77737018	KIT	12 bp	-	intron 15		?	g.164505	QH		GG	GG	GG	GG	GG	GG	GG	GG	GG	GG	GG	GG	GG	GG	GG	del/ins	del/ins	GG	GG	GG	GG	GG	GG	GG	GG	GG	GG	GG	GG	GG	GG	GG	GG	GG	GG	GG	GG	GG	GG
3	77736709	KIT	C	T	intron 15			g.164814	AP,QH,TR,TB,OL,HN		CT	CT	CT	CT	CT	CT	CT	CT	CT	CT	CT	CT	CT	CT	CT	CT	CT	CT	CT	CT	CT	CT	CT	CT	CT	CT	CT	CT	CT	CT	CT	CT	CT	CT	CT	CT	CT	CT	CT
3	77736688	KIT	C	T	intron 15	c.2222-1	r.spl?	g.164835	IS	W8	CC	CC	CC	CC	CC	CC	CC	CC	CC	CC	CC	CC	CC	CC	CC	CC	CC	0	CC	CC	CC	CC	CC	CC	CC	CC	CC	CC	CC	CC	CC	CC	CC	CC	CC	CC	CC	CC	CC
3	77736665	KIT	C	T	exon 16		silent	g.164858	AP,QH,TR		CC	CC	CC	TC	CC	CC	CC	TC	CC	TC	CC	CC	CC	CC	CC	CC	CC	0	CC	CC	CC	CC	CC	CC	CC	CC	CC	CC	CC	CC	TC	TC	CC	CC	CC	CC	CC	CC	CC
3	77735710	KIT	T	C	intron 16			g.165813	AP,QH,TR		TT	TT	TT	TC	TT	TT	TT	TC	TT	TC	TT	TT	TT	TT	TT	TT	TT	TT	TT	TT	TT	TT	TT	TT	TT	TT	TT	TT	TT	TT	TC	TC	TT	TT	TT	TT	TT	TT	TT
3	77735686	KIT	T	A	intron 16			g.165837	QH	only QH145	TT	TT	TT	TT	TT	TT	TT	TT	TT	TT	TT	TT	TT	TT	TT	TT	TT	TT	TT	TT	TT	TT	TT	TT	TT	TT	TT	TT	TT	TT	TT	TT	TT	TT	TT	TT	TT	TT	TT
3	77735648	KIT	C	A	intron 16			g.165875	AP,QH		CC	CC	CA	CC	CC	CC	CC	CC	CC	CC	CA	CC	CC	CC	CC	CA	CC	CA	CC	CA	CA	AA	AA	CA	AA	CA	CC	CC	CC	CA	CC	CC	CC	CC	CC	CC	CC	CC	CC
3	77735520	KIT	A	T	intron 16		r.spl?	g.166003	AP,QH	sabino 1	AA	AA	AA	AA	AA	AA	AA	AA	AA	AA	AA	AA	AA	AA	AA	AA	AA	AA	AA	AA	AA	AA	AA	AA	AA	AA	AA	AA	AA	AA	AA	AA	AA	AA	AA	AA	AA	AA	AA
3	77735465	KIT	54 bp	-	exon 17	c.2392_2445del	p.H798_N815del	g.166058	TB	W14	GG	GG	GG	GG	GG	GG	GG	GG	GG	GG	GG	GG	GG	GG	GG	GG	GG	GG	GG	GG	GG	GG	GG	GG	GG	GG	GG	GG	GG	GG	GG	GG	GG	GG	GG	GG	GG	GG	GG
3	77735380	KIT	C	G	intron 17	c.2472+5G>C	r.spl?	g.166143	QH (QHxPP)	W13	CC	CC	CC	CC	CC	CC	CC	CC	CC	CC	CC	CC	CC	CC	CC	CC	CC	CC	CC	CC	CC	CC	CC	CC	CC	CC	CC	CC	CC	CC	CC	CC	CC	CC	CC	CC	CC	CC	CC
3	77735374	KIT	T	C	intron 17			g.166149	AP,QH,TR		TT	TT	TT	TC	TT	TT	TT	TC	TT	TC	TT	TT	TT	TT	TT	TT	TT	TT	TT	TT	TT	TT	TT	TT	TT	TT	TT	TT	TT	TT	TC	TC	TT	TT	TT	TT	TT	TT	TT
3	77735204	KIT	T	C	intron 17			g.166319	AP,QH,TR		TT	TT	TT	TC	TT	TT	TT	TC	TT	TC	TT	TT	TT	TT	TT	TT	TT	TT	TT	TT	TT	TT	TT	TT	TT	TT	TT	TT	TT	TT	TC	TC	TT	TT	TT	TT	TT	TT	TT
3	77732108	KIT	T	C	intron 17			g.169415	AP,QH,TR		TT	TT	TT	TC	TT	TT	TT	TC	TT	TC	TT	TT	TT	TT	TT	TT	0	0	0	0	0	0	TT	TT	TT	TT	TT	TT	TT	TT	TC	TC	TT	TT	TT	TT	TT	TT	TT
3	77732055	KIT	T	A	exon 18	c.2489A>T	p.K830I	g.169468	OL	W16	TT	TT	TT	TT	TT	TT	TT	TT	TT	TT	TT	TT	TT	TT	TT	TT	0	0	0	0	0	0	TT	TT	TT	TT	TT	TT	TT	TT	TT	TT	TT	TT	TT	TT	TT	TT	TT
3	77731743	KIT	C	T	intron 19	c.2684+1G>A	r.spl?	g.169780	SD	W11	CC	CC	CC	CC	CC	CC	CC	CC	CC	CC	CC	CC	CC	CC	CC	CC	0	0	0	0	0	0	CC	CC	CC	CC	CC	CC	CC	CC	CC	CC	CC	CC	CC	CC	CC	CC	CC
3	77731424	KIT	T	C	intron 19			g.170099	QH		TT	TT	TT	TT	TT	TT	TT	TT	TT	TT	TT	TT	TT	TT	TT	TT	TT	TC	TT	0	TC	TT	TT	TT	TT	TT	TT	TT	TT	TT	TT	TT	TT	TT	TT	TT	TT	TT	TT
3	77731334	KIT	G	A	exon 20	c.2739C>T	silent	g.170189	AP,QH,TR		GG	GG	GG	GA	GG	GG	GG	GA	GG	GA	GG	GG	GG	GG	GG	GG	GG	GG	GG	0	GG	GG	GG	GG	GG	GG	GG	GG	GG	GG	GA	GA	GG	GG	GG	GG	GG	GG	GG
3	77730167	KIT	G	C	intron 20			g.171356	AP,QH,TR		GG	GG	GG	GC	GG	GG	GG	GC	GG	GC	GG	GG	GG	GG	GG	GG	GG	GG	GG	0	GG	GG	GG	GG	GG	GG	GG	GG	GG	GG	GC	GC	GG	GG	GG	GG	GG	GG	GG
3	77730052	KIT	C	T	exon 21	c.2878G>A	p.A960T	g.171471	AP,QH		CC	CC	CT	CC	CC	CC	CC	CC	CC	CC	CT	CC	CC	CC	CC	CT	0	CT	0	0	0	0	CC	CC	CC	CC	CT	CC	CC	CT	CC	CC	CC	CC	CC	CC	CC	CC	CC
3	77729915	KIT	C	T	3'-flanking			g.171608	QH		CC	CC	CC	CC	CC	CC	CC	CC	CC	CC	CC	CC	CC	CC	CC	CC	0	CC	0	0	0	0	TT	CC	TT	CC	CC	CC	CC	CC	CC	CC	CC	CC	CC	CC	CC	CC	CC
3	77729875	KIT	G	A	3'-flanking			g.171648	QH		GG	GG	GG	GG	GG	GG	GG	GG	GG	GG	GG	GG	GG	GG	GG	GG	0	GG	0	0	0	0	AA	GG	AA	GG	GG	GG	GG	GG	GG	GG	GG	GG	GG	GG	GG	GG	GG
3	77729726	KIT	G	A	3‘-flanking			g.171797	QH,AP,TR		GG	GG	GG	GA	GG	GG	GG	GG	GG	GA	GG	GG	GG	GG	GG	GG	0	0	0	0	0	0	AA	GG	AA	GG	GG	GG	GG	GG	GA	GG	GG	GG	GG	GG	GG	GG	GG
[truncated: 201 more columns]
