# Supplementary material for: Mutations in MITF and PAX3 Cause “Splashed White” and Other White Spotting Phenotypes in Horses
Source: PLoS Genet. 2012 Apr 12;8(4):e1002653. doi: 10.1371/journal.pgen.1002653 (PMC3325211; doi:10.1371/journal.pgen.1002653)
Supplement: Table S2 — White face area in Quarter Horses with specific genotypes. (XLS) [file pgen.1002653.s007.xls]

## Sheet: Tabelle1
Table S2. White Face Area in Quarter Horses with specific genotypes
The white face area in individual Quarter Horses was determined. The raw values are given below and in figure 4.
EDNRB	+/+	+/+	+/+	+/+	+/+	+/+
MITF	prom1/+	prom1/+	+/+	+/+	prom1/+	prom1/+
PAX3	+/+	+/+	C70Y/+	C70Y/+	C70Y/+	C70Y/+
basic coat color	bay	chestnut	bay	chestnut	bay	chestnut
	1	2	3	4	5	6
White face area of individual horses	37	21	22	52	52	73
	38	45	34	60	64	74
		51	34	60	66	84
		53	55	62	70	86
		54			72	88
		56			80	88
		57			80	95
		62			85	95
		62			90	100
		71
		71
		72
		76
		78
		90
average ± standard deviation	37.5 ± 0.7	61.3 ± 16.4	36.3 ± 13.7	58.5 ± 4.4	73.2 ± 11.8	87.0 ± 9.2
p-values between different genotype classes (Welch t-test)
	1	2	3	4	5	6
1		6.436e-05	0.8673	0.001838	1.502e-05	1.435e-07
2			0.02329	0.5712	0.05126	6.484e-05
3				0.04195	0.00522	0.002008
4					0.007603	1.319e-05
5						0.01433
6
