# Supplementary material for: Mutations in MITF and PAX3 Cause “Splashed White” and Other White Spotting Phenotypes in Horses
Source: PLoS Genet. 2012 Apr 12;8(4):e1002653. doi: 10.1371/journal.pgen.1002653 (PMC3325211; doi:10.1371/journal.pgen.1002653)
Supplement: Table S3 — Quantification of EMSA data for the MITFN310S mutant protein. (XLS) [file pgen.1002653.s008.xls]

## Sheet: Tabelle1
Table S3. Quantification of EMSA data for the MITF-N310S mutant protein
Densitometry data were collected for mutant and wild type proteins at the end point of the titrations (Protein concentrations 2.0 μM). Data are reported for three separate experiments (1-3), experiment 1 is shown in Figure 6. Numbers reported are arbitrary densitometry units.
	MITF-wt			MITF-N310S
	1	2	3	1	2	3
Unbound M-Box (U)	4396	3984	825	5143	6807	792
M-Box:MITF complex (C)	6157	7499	6725	2691	1659	500
Well precipitation (P)	12259	17224	12956	13301	15363	14667
Free M-Box = U/[U+C+P]	0.192706	0.138781	0.0402321	0.24334	0.28566	0.0496272
(Free M-Box = U/[U+C])	0.416564	0.346948	0.109272	0.656497	0.80404	0.613003
Complex = C/[U+C+P]	0.269902	0.261225	0.327953	0.127324	0.069621	0.0313303
(Complex = U/[U+C])	0.583436	0.653052	0.890728	0.343503	0.19596	0.386997
Complex / Free M-Box	1.40059	1.88228	8.15152	0.523235	0.24372	0.631313
